# Supplementary material for: A Yeast-Based Repurposing Approach for the Treatment of Mitochondrial DNA Depletion Syndromes Led to the Identification of Molecules Able to Modulate the dNTP Pool
Source: Int J Mol Sci. 2021 Nov 12;22(22):12223. doi: 10.3390/ijms222212223 (PMC8621932; doi:10.3390/ijms222212223)
Supplement: Supplementary file 1 [file ijms-22-12223-s001.zip]

Archive with 1 entries (1 files):
- ijms-1426366-supplementary.pdf
